# Supplementary material for: TNM-Accountable Whole-Body 3-Dimensional Fluorodeoxyglucose Positron Emission Tomography/Computed Tomography Report Drafting in Lung Cancer Cohorts via Structured Impressions and Organ-wise Exemplar Synthesis
Source: Research (Wash D C). 2026 Jul 21;9:1343. doi: 10.34133/research.1343 (PMC13385537; doi:10.34133/research.1343)
Supplement: Supplementary 1 — Supplementary Text Figs. S1 to S7 Tables S1 to S14 [file research.1343.f1.zip]

Archive with 8 entries (8 files):
- S1.png
- S2.png
- S3.png
- S4.png
- S5.png
- S6.png
- S7.png
- Supplementary.pdf
